# Supplementary material for: Autograft Polarity on Functional Outcomes Following Experimental Peripheral Nerve Repair Surgery: A Systematic Review and Meta-Analysis
Source: J Clin Med. 2025 Dec 16;14(24):8885. doi: 10.3390/jcm14248885 (PMC12733751; doi:10.3390/jcm14248885)
Supplement: Supplementary file 1 [file jcm-14-08885-s001.zip]

Archive with 2 entries (2 files):
- Figure S1.pdf
- Table S1_PRISMA_2020_checklist.pdf
